# Supplementary material for: Biodegradation of Free Gossypol by Helicoverpa armigera Carboxylesterase Expressed in Pichia pastoris
Source: Toxins (Basel). 2022 Nov 22;14(12):816. doi: 10.3390/toxins14120816 (PMC9788223; doi:10.3390/toxins14120816)
Supplement: Supplementary file 1 [file toxins-14-00816-s001.zip]

Archive with 1 entries (1 files):
- toxins-1954049-supplementary.pdf
